# Supplementary material for: Why are the phenotypes of TRAF6 knock-in and TRAF6 knock-out mice so different?
Source: PLoS One. 2022 Feb 14;17(2):e0263151. doi: 10.1371/journal.pone.0263151 (PMC8843210; doi:10.1371/journal.pone.0263151)
Supplement: S1 File — (XLSX) [file pone.0263151.s009.xlsx]

## Sheet: Figure 1A
Body weight male					Body weight female
WT	TRAF6[L74H]				WT	TRAF6[L74H]
9.28	7.22				6.51	6.86
5.38	6.43				6.65	5.61
5.23	5.78				6.27	5.86
6.64	5.93				6.07	5.79
5.02	6.69
5.68	6.55
	5.55
	6.07
Descriptive stats body weight male					Descriptive stats body weight female
	WT	TRAF6[L74H]				WT	TRAF6[L74H]
Number of values	6	8			Number of values	4	4
Minimum	5.02	5.55			Minimum	6.07	5.61
Maximum	9.28	7.22			Maximum	6.65	6.86
Range	4.26	1.67			Range	0.58	1.25
Mean	6.205	6.278			Mean	6.375	6.03
Std. Deviation	1.61	0.5473			Std. Deviation	0.2568	0.5633
Std. Error of Mean	0.6572	0.1935			Std. Error of Mean	0.1284	0.2816
Coefficient of variation	25.94%	8.718%			Coefficient of variation	4.029%	9.341%
Mann-Whitney test					Welch's t test
					Table Analyzed	Body weight female
Table Analyzed	Body weight male
					Column B	TRAF6[L74H]
Column B	TRAF6[L74H]				vs.	vs.
vs.	vs.				Column A	WT
Column A	WT
					Unpaired t test with Welch's correction
Mann Whitney test					P value	0.3248
P value	0.2824				P value summary	ns
Exact or approximate P value?	Exact				Significantly different (P < 0.05)?	No
P value summary	ns				One- or two-tailed P value?	Two-tailed
Significantly different (P < 0.05)?	No				Welch-corrected t, df	t=1.115, df=4.196
One- or two-tailed P value?	Two-tailed
Sum of ranks in column A,B	36 , 69				How big is the difference?
Mann-Whitney U	15				Mean of column A	6.375
					Mean of column B	6.03
Difference between medians					Difference between means (B - A) ± SEM	-0.3450 ± 0.3095
Median of column A	5.530, n=6				95% confidence interval	-1.189 to 0.4988
Median of column B	6.250, n=8				R squared (eta squared)	0.2284
Difference: Actual	0.72
Difference: Hodges-Lehmann	0.55				F test to compare variances
					F, DFn, Dfd	4.809, 3, 3
					P value	0.2295
					P value summary	ns
					Significantly different (P < 0.05)?	No
					Data analyzed
					Sample size, column A	4
					Sample size, column B	4
