# Supplementary material for: Why are the phenotypes of TRAF6 knock-in and TRAF6 knock-out mice so different?
Source: PLoS One. 2022 Feb 14;17(2):e0263151. doi: 10.1371/journal.pone.0263151 (PMC8843210; doi:10.1371/journal.pone.0263151)
Supplement: S2 File — (XLSX) [file pone.0263151.s010.xlsx]

## Sheet: Figure 2A
Spleen weight						Splenocytes
WT	TRAF6[L74H]					WT	TRAF6[L74H]
0.03	0.07					35.37	54.16
0.03	0.07					23.58	54.43
0.03	0.0544					21.72	53.605
0.02	0.0735					20.13	69.8
0.0187	0.0781					38.988	45.9
0.0285	0.0912					39.5	71.6
0.037	0.084					46.4	72.5
0.0399	0.0768					28	90
0.0625	0.0137					30.4	27.9
0.0694	0.0995					27.9	83.9
0.0452	0.0796					53.9	81.4
0.021						50	88.3
0.0354						42.3	111
0.0385						29.6	37.6
0.0371						27.5	45.5
						34.2	51.8
Descriptive stats Spleen weight						23.8	67.7
	WT	TRAF6[L74H]					62.6
Number of values	15	11					56.3
							69.8
Minimum	0.0187	0.0137					54.9
Maximum	0.0694	0.0995
Range	0.0507	0.0858				Descriptive stats Spleen weight
							WT	TRAF6[L74H]
Mean	0.03621	0.07189				Number of values	17	21
Std. Deviation	0.01432	0.0226
Std. Error of Mean	0.003697	0.006813				Minimum	20.13	27.9
						Maximum	53.9	111
Coefficient of variation	39.54%	31.43%				Range	33.77	83.1
Mann-Whitney test						Mean	33.72	64.32
Table Analyzed	Spleen weight					Std. Deviation	10.11	19.55
						Std. Error of Mean	2.451	4.266
Column B	TRAF6[L74H]
vs.	vs.					Coefficient of variation	29.97%	30.39%
Column A	WT
Mann Whitney test						Welch's t-test
P value	0.0003					Table Analyzed	Total cells spleen
Exact or approximate P value?	Exact
P value summary	***					Column B	TRAF6[L74H]
Significantly different (P < 0.05)?	Yes					vs.	vs.
One- or two-tailed P value?	Two-tailed					Column A	WT
Sum of ranks in column A,B	137 , 214
Mann-Whitney U	17					Unpaired t test with Welch's correction
						P value	<0.0001
Difference between medians						P value summary	****
Median of column A	0.03540, n=15					Significantly different (P < 0.05)?	Yes
Median of column B	0.07680, n=11					One- or two-tailed P value?	Two-tailed
Difference: Actual	0.0414					Welch-corrected t, df	t=6.219, df=31.14
Difference: Hodges-Lehmann	0.04
						How big is the difference?
						Mean of column A	33.72
						Mean of column B	64.32
						Difference between means (B - A) ± SEM	30.60 ± 4.920
						95% confidence interval	20.56 to 40.63
						R squared (eta squared)	0.554
						F test to compare variances
						F, DFn, Dfd	3.742, 20, 16
						P value	0.0099
						P value summary	**
						Significantly different (P < 0.05)?	Yes
						Data analyzed
						Sample size, column A	17
						Sample size, column B	21

## Sheet: Figure 2B
B cells
WT	TRAF6[L74H]
16.69	17.66
11.72	17.66
10.08	13.24
8.47	29.832
16.3	18.972
25.671	30.6
10.3108	10.8963
13.475	11.1935
8.2404	12.0765
	10.15
Descriptive stats
	WT	TRAF6[L74H]
Number of values	9	10
Minimum	8.24	10.15
Maximum	25.67	30.6
Range	17.43	20.45
Mean	13.44	17.23
Std. Deviation	5.524	7.529
Std. Error of Mean	1.841	2.381
Coefficient of variation	41.10%	43.70%
Mann-Whitney test
Table Analyzed	B cells
Column B	TRAF6[L74H]
vs.	vs.
Column A	WT
Mann Whitney test
P value	0.1502
Exact or approximate P value?	Exact
P value summary	ns
Significantly different (P < 0.05)?	No
One- or two-tailed P value?	Two-tailed
Sum of ranks in column A,B	72 , 118
Mann-Whitney U	27
Difference between medians
Median of column A	11.72, n=9
Median of column B	15.45, n=10
Difference: Actual	3.73
Difference: Hodges-Lehmann	2.664

## Sheet: Figure 2C
T cells
WT	TRAF6[L74H]
2.91	5
1.81	2.87
1.48	2.49
1.56	5.3394
2.45	3.9618
5.375	6.4532
1.8684	1.69625
2.825	1.2932
1.27748	2.18735
	1.885
Descriptive stats
	WT	TRAF6[L74H]
Number of values	9	10
Minimum	1.277	1.293
Maximum	5.375	6.453
Range	4.098	5.16
Mean	2.395	3.318
Std. Deviation	1.262	1.767
Std. Error of Mean	0.4206	0.5588
Coefficient of variation	52.68%	53.27%
Mann-Whitney test
Table Analyzed	T cells
Column B	TRAF6[L74H]
vs.	vs.
Column A	WT
Mann Whitney test
P value	0.2428
Exact or approximate P value?	Exact
P value summary	ns
Significantly different (P < 0.05)?	No
One- or two-tailed P value?	Two-tailed
Sum of ranks in column A,B	75 , 115
Mann-Whitney U	30
Difference between medians
Median of column A	1.868, n=9
Median of column B	2.680, n=10
Difference: Actual	0.8116
Difference: Hodges-Lehmann	0.6245

## Sheet: Figure 2D
non-T and B cells
WT	TRAF6[L74H]
15.31	30.44
9.74	41.31
9.8	36.773
9.78	19.338
19.065	28.52
5.031	19.04
2.1106	15.4962
4.175	17.3545
11.881	33.465
	37.25
Descriptive stats Spleen weight
	WT	TRAF6[L74H]
Number of values	9	10
Minimum	2.111	15.5
Maximum	19.07	41.31
Range	16.95	25.81
Mean	9.655	27.9
Std. Deviation	5.407	9.432
Std. Error of Mean	1.802	2.983
Coefficient of variation	56.00%	33.81%
Welch's test
Table Analyzed	non T and B
Column B	TRAF6[L74H]
vs.	vs.
Column A	WT
Unpaired t test with Welch's correction
P value	0.0001
P value summary	***
Significantly different (P < 0.05)?	Yes
One- or two-tailed P value?	Two-tailed
Welch-corrected t, df	t=5.235, df=14.58
How big is the difference?
Mean of column A	9.655
Mean of column B	27.9
Difference between means (B - A) ± SEM	18.24 ± 3.485
95% confidence interval	10.80 to 25.69
R squared (eta squared)	0.6527
F test to compare variances
F, DFn, Dfd	3.043, 9, 8
P value	0.1318
P value summary	ns
Significantly different (P < 0.05)?	No
Data analyzed
Sample size, column A	9
Sample size, column B	10

## Sheet: Figure 2E
Neutrophils
WT	TRAF6[L74H]
2.19284	5.41578
1.39127	11.3207
1.36865	10.614
2.11345	4.05375
2.57323	7.625
1.962	13.677
	12
Descriptive stats
	WT	TRAF6[L74H]
Number of values	6	7
Minimum	1.369	4.054
Maximum	2.573	13.68
Range	1.205	9.623
Mean	1.934	9.244
Std. Deviation	0.4739	3.597
Std. Error of Mean	0.1935	1.36
Coefficient of variation	24.51%	38.92%
Table Analyzed	Neutrophils
Column B	TRAF6[L74H]
vs.	vs.
Column A	WT
Unpaired t test with Welch's correction
P value	0.0016
P value summary	**
Significantly different (P < 0.05)?	Yes
One- or two-tailed P value?	Two-tailed
Welch-corrected t, df	t=5.323, df=6.242
How big is the difference?
Mean of column A	1.934
Mean of column B	9.244
Difference between means (B - A) ± SEM	7.310 ± 1.373
95% confidence interval	3.981 to 10.64
R squared (eta squared)	0.8194
F test to compare variances
F, DFn, Dfd	57.63, 6, 5
P value	0.0004
P value summary	***
Significantly different (P < 0.05)?	Yes
Data analyzed
Sample size, column A	6
Sample size, column B	7

## Sheet: Figure 2F
Myeloid cells
WT	TRAF6[L74H]
0.61476	1.23913
0.199866	1.3237
0.221409	1.4841
0.756375	2.155
	2.44374
	1.51705
Descriptive stats
	WT	TRAF6[L74H]
Number of values	4	6
Minimum	0.1999	1.239
Maximum	0.7564	2.444
Range	0.5565	1.205
Mean	0.4481	1.694
Std. Deviation	0.2804	0.4887
Std. Error of Mean	0.1402	0.1995
Coefficient of variation	62.57%	28.85%
Welch's test
Table Analyzed	Myeloid cells
Column B	TRAF6[L74H]
vs.	vs.
Column A	WT
Unpaired t test with Welch's correction
P value	0.0009
P value summary	***
Significantly different (P < 0.05)?	Yes
One- or two-tailed P value?	Two-tailed
Welch-corrected t, df	t=5.109, df=7.933
How big is the difference?
Mean of column A	0.4481
Mean of column B	1.694
Difference between means (B - A) ± SEM	1.246 ± 0.2438
95% confidence interval	0.6826 to 1.809
R squared (eta squared)	0.7669
F test to compare variances
F, DFn, Dfd	3.038, 5, 3
P value	0.3893
P value summary	ns
Significantly different (P < 0.05)?	No
Data analyzed
Sample size, column A	4
Sample size, column B	6

## Sheet: Figure 2H
Erytrocytes
WT	TRAF6[L74H]
5.67	32.3
3.3558	62.434
18.6592	39.3597
Descriptive stats
	WT	TRAF6[L74H]
Number of values	3	3
Minimum	3.356	32.3
Maximum	18.66	62.43
Range	15.3	30.13
Mean	9.228	44.7
Std. Deviation	8.249	15.76
Std. Error of Mean	4.763	9.099
Coefficient of variation	89.39%	35.26%
Welch's test
Table Analyzed	Ter 119+ population
Column B	TRAF6[L74H]
vs.	vs.
Column A	WT
Unpaired t test with Welch's correction
P value	0.0404
P value summary	*
Significantly different (P < 0.05)?	Yes
One- or two-tailed P value?	Two-tailed
Welch-corrected t, df	t=3.454, df=3.019
How big is the difference?
Mean of column A	9.228
Mean of column B	44.7
Difference between means (B - A) ± SEM	35.47 ± 10.27
95% confidence interval	2.903 to 68.04
R squared (eta squared)	0.798
F test to compare variances
F, DFn, Dfd	3.650, 2, 2
P value	0.4301
P value summary	ns
Significantly different (P < 0.05)?	No
Data analyzed
Sample size, column A	3
Sample size, column B	3
