# Supplementary material for: Why are the phenotypes of TRAF6 knock-in and TRAF6 knock-out mice so different?
Source: PLoS One. 2022 Feb 14;17(2):e0263151. doi: 10.1371/journal.pone.0263151 (PMC8843210; doi:10.1371/journal.pone.0263151)
Supplement: S3 File — (XLSX) [file pone.0263151.s011.xlsx]

## Sheet: Figure 3A
Body Score
WT	TRAF6[L74H]
0	4
0	7
0	5
0	6
0	5
0	3
0	3
0	5
0	4
2	6
0	2
1	5
0	4
0	3
0	0
0	0
0	0
3	4
0	4
0	3
	3
	5
	3
	1
Descriptive stats
	WT	TRAF6[L74H]
Number of values	20	24
Minimum	0	0
Maximum	3	7
Range	3	7
Mean	0.3	3.542
Std. Deviation	0.8013	1.911
Std. Error of Mean	0.1792	0.39
Coefficient of variation	267.1%	53.95%
Mann Whitney test
Table Analyzed	Body Score
Column B	TRAF6[L74H]
vs.	vs.
Column A	WT
Mann Whitney test
P value	<0.0001
Exact or approximate P value?	Exact
P value summary	****
Significantly different (P < 0.05)?	Yes
One- or two-tailed P value?	Two-tailed
Sum of ranks in column A,B	251.5 , 738.5
Mann-Whitney U	41.5
Difference between medians
Median of column A	0.000, n=20
Median of column B	4.000, n=24
Difference: Actual	4
Difference: Hodges-Lehmann	3

## Sheet: Figure 3B
Left ear thickness					Right ear
WT	TRAF6[L74H]				WT	TRAF6[L74H]
0.25	0.24				0.285	0.27
0.275	0.34				0.28	0.31
0.29	0.4				0.23	0.39
	0.41					0.44
	0.42					0.42
	0.43					0.44
Descriptive stats					Descriptive stats
	WT	TRAF6[L74H]				WT	TRAF6[L74H]
Number of values	3	6			Number of values	3	6
Minimum	0.25	0.24			Minimum	0.23	0.27
Maximum	0.29	0.43			Maximum	0.285	0.44
Range	0.04	0.19			Range	0.055	0.17
Mean	0.2717	0.3733			Mean	0.265	0.3783
Std. Deviation	0.02021	0.07257			Std. Deviation	0.03041	0.07195
Std. Error of Mean	0.01167	0.02963			Std. Error of Mean	0.01756	0.02937
Coefficient of variation	7.438%	19.44%			Coefficient of variation	11.48%	19.02%
Welch's t test					Welch's t test
Table Analyzed	Left ear				Table Analyzed	right ear
Column B	TRAF6[L74H]				Column B	TRAF6[L74H]
vs.	vs.				vs.	vs.
Column A	WT				Column A	WT
Unpaired t test with Welch's correction					Unpaired t test with Welch's correction
P value	0.0176				P value	0.013
P value summary	*				P value summary	*
Significantly different (P < 0.05)?	Yes				Significantly different (P < 0.05)?	Yes
One- or two-tailed P value?	Two-tailed				One- or two-tailed P value?	Two-tailed
Welch-corrected t, df	t=3.193, df=6.293				Welch-corrected t, df	t=3.312, df=6.983
How big is the difference?					How big is the difference?
Mean of column A	0.2717				Mean of column A	0.265
Mean of column B	0.3733				Mean of column B	0.3783
Difference between means (B - A) ± SEM	0.1017 ± 0.03184				Difference between means (B - A) ± SEM	0.1133 ± 0.03422
95% confidence interval	0.02462 to 0.1787				95% confidence interval	0.03237 to 0.1943
R squared (eta squared)	0.6183				R squared (eta squared)	0.611
F test to compare variances					F test to compare variances
F, DFn, Dfd	12.90, 5, 2				F, DFn, Dfd	5.596, 5, 2
P value	0.147				P value	0.317
P value summary	ns				P value summary	ns
Significantly different (P < 0.05)?	No				Significantly different (P < 0.05)?	No
Data analyzed					Data analyzed
Sample size, column A	3				Sample size, column A	3
Sample size, column B	6				Sample size, column B	6
