# Supplementary material for: Why are the phenotypes of TRAF6 knock-in and TRAF6 knock-out mice so different?
Source: PLoS One. 2022 Feb 14;17(2):e0263151. doi: 10.1371/journal.pone.0263151 (PMC8843210; doi:10.1371/journal.pone.0263151)
Supplement: S4 File — (XLSX) [file pone.0263151.s012.xlsx]

## Sheet: Figure 4G
Skin (head pathology)
WT	TRAF6[L74H]
0	4
0	0
0	3
0	2
0	3
0
Descriptive stats
	WT	TRAF6[L74H]
Number of values	6	5
Minimum	0	0
Maximum	0	4
Range	0	4
Mean	0	2.4
Std. Deviation	0	1.517
Std. Error of Mean	0	0.6782
Coefficient of variation		63.19%
Mann Whitney test
Table Analyzed	skin (head) pathology score
Column B	TRAF6[L74H]
vs.	vs.
Column A	WT
Mann Whitney test
P value	0.0152
Exact or approximate P value?	Exact
P value summary	*
Significantly different (P < 0.05)?	Yes
One- or two-tailed P value?	Two-tailed
Sum of ranks in column A,B	24 , 42
Mann-Whitney U	3
Difference between medians
Median of column A	0.000, n=6
Median of column B	3.000, n=5
Difference: Actual	3
Difference: Hodges-Lehmann	3

## Sheet: Figure 4H
Skin (pinna pathology)
WT	TRAF6[L74H]
0	6
0	6
0	5
0	7
3	6
0
Descriptive stats
	WT	TRAF6[L74H]
Number of values	6	5
Minimum	0	5
Maximum	3	7
Range	3	2
Mean	0.5	6
Std. Deviation	1.225	0.7071
Std. Error of Mean	0.5	0.3162
Coefficient of variation	244.9%	11.79%
Mann Whitney test
Table Analyzed	cummulative skin (pinna) pathology score
Column B	TRAF6[L74H]
vs.	vs.
Column A	WT
Mann Whitney test
P value	0.0043
Exact or approximate P value?	Exact
P value summary	**
Significantly different (P < 0.05)?	Yes
One- or two-tailed P value?	Two-tailed
Sum of ranks in column A,B	21 , 45
Mann-Whitney U	0
Difference between medians
Median of column A	0.000, n=6
Median of column B	6.000, n=5
Difference: Actual	6
Difference: Hodges-Lehmann	6

## Sheet: Figure 4I
Skin (trunk) pathology
WT	TRAF6[L74H]
0	4
0	1
0	3
0	3
0	1
0
Descriptive stats
	WT	TRAF6[L74H]
Number of values	6	5
Minimum	0	1
Maximum	0	4
Range	0	3
Mean	0	2.4
Std. Deviation	0	1.342
Std. Error of Mean	0	0.6
Coefficient of variation		55.90%
Mann Whitney test
Table Analyzed	skin (trunk) pathology score
Column B	TRAF6[L74H]
vs.	vs.
Column A	WT
Mann Whitney test
P value	0.0022
Exact or approximate P value?	Exact
P value summary	**
Significantly different (P < 0.05)?	Yes
One- or two-tailed P value?	Two-tailed
Sum of ranks in column A,B	21 , 45
Mann-Whitney U	0
Difference between medians
Median of column A	0.000, n=6
Median of column B	3.000, n=5
Difference: Actual	3
Difference: Hodges-Lehmann	3

## Sheet: Figure 4L
Skin (tail) pathology
WT	TRAF6[L74H]
0	5
0	4
0	4
0
Descriptive stats
	WT	TRAF6[L74H]
Number of values	4	3
Minimum	0	4
Maximum	0	5
Range	0	1
Mean	0	4.333
Std. Deviation	0	0.5774
Std. Error of Mean	0	0.3333
Coefficient of variation		13.32%
Table Analyzed	tail pathology score
Column B	TRAF6[L74H]
vs.	vs.
Column A	WT
Mann Whitney test
P value	0.0286
Exact or approximate P value?	Exact
P value summary	*
Significantly different (P < 0.05)?	Yes
One- or two-tailed P value?	Two-tailed
Sum of ranks in column A,B	10 , 18
Mann-Whitney U	0
Difference between medians
Median of column A	0.000, n=4
Median of column B	4.000, n=3
Difference: Actual	4
Difference: Hodges-Lehmann	4
