# Supplementary material for: Why are the phenotypes of TRAF6 knock-in and TRAF6 knock-out mice so different?
Source: PLoS One. 2022 Feb 14;17(2):e0263151. doi: 10.1371/journal.pone.0263151 (PMC8843210; doi:10.1371/journal.pone.0263151)
Supplement: S5 File — (XLSX) [file pone.0263151.s013.xlsx]

## Sheet: Figure 5G
Liver pathology score
WT	TRAF6[L74H]
1	5
1	7
1	4
2	4
1	5
1
Descriptive stats
	WT	TRAF6[L74H]
Number of values	6	5
Minimum	1	4
Maximum	2	7
Range	1	3
Mean	1.167	5
Std. Deviation	0.4082	1.225
Std. Error of Mean	0.1667	0.5477
Coefficient of variation	34.99%	24.49%
Mann Whitney test
Table Analyzed	cummulative liver pathology score
Column B	TRAF6[L74H]
vs.	vs.
Column A	WT
Mann Whitney test
P value	0.0043
Exact or approximate P value?	Exact
P value summary	**
Significantly different (P < 0.05)?	Yes
One- or two-tailed P value?	Two-tailed
Sum of ranks in column A,B	21 , 45
Mann-Whitney U	0
Difference between medians
Median of column A	1.000, n=6
Median of column B	5.000, n=5
Difference: Actual	4
Difference: Hodges-Lehmann	4

## Sheet: Figure 5N
Lung pathology score
WT	TRAF6[L74H]
0	2
0	3
0	2
0	1
0	4
0
Descriptive stats
	WT	TRAF6[L74H]
Number of values	6	5
Minimum	0	1
Maximum	0	4
Range	0	3
Mean	0	2.4
Std. Deviation	0	1.14
Std. Error of Mean	0	0.5099
Coefficient of variation		47.51%
Mann Whitney test
Table Analyzed	cummulative lungs pathology score
Column B	TRAF6[L74H]
vs.	vs.
Column A	WT
Mann Whitney test
P value	0.0022
Exact or approximate P value?	Exact
P value summary	**
Significantly different (P < 0.05)?	Yes
One- or two-tailed P value?	Two-tailed
Sum of ranks in column A,B	21 , 45
Mann-Whitney U	0
Difference between medians
Median of column A	0.000, n=6
Median of column B	2.000, n=5
Difference: Actual	2
Difference: Hodges-Lehmann	2
