# Supplementary material for: Why are the phenotypes of TRAF6 knock-in and TRAF6 knock-out mice so different?
Source: PLoS One. 2022 Feb 14;17(2):e0263151. doi: 10.1371/journal.pone.0263151 (PMC8843210; doi:10.1371/journal.pone.0263151)
Supplement: S6 File — (XLSX) [file pone.0263151.s014.xlsx]

## Sheet: Figure 6A
Serum IgG1
WT	TRAF6[L74H]
0.7891	2.3987
0.783	3.0558
1.8673	3.2941
0.5032	3.4938
	3.5863
	4.4661
	6.7125
Descriptive stats
	WT	TRAF6[L74H]
Number of values	4	7
Minimum	0.5032	2.399
Maximum	1.867	6.713
Range	1.364	4.314
Mean	0.9857	3.858
Std. Deviation	0.6027	1.403
Std. Error of Mean	0.3014	0.5304
Coefficient of variation	61.15%	36.37%
Table Analyzed	IgG1
Column B	TRAF6[L74H]
vs.	vs.
Column A	WT
Unpaired t test with Welch's correction
P value	0.0012
P value summary	**
Significantly different (P < 0.05)?	Yes
One- or two-tailed P value?	Two-tailed
Welch-corrected t, df	t=4.709, df=8.688
How big is the difference?
Mean of column A	0.9857
Mean of column B	3.858
Difference between means (B - A) ± SEM	2.873 ± 0.6100
95% confidence interval	1.485 to 4.260
R squared (eta squared)	0.7185
F test to compare variances
F, DFn, Dfd	5.421, 6, 3
P value	0.1936
P value summary	ns
Significantly different (P < 0.05)?	No
Data analyzed
Sample size, column A	4
Sample size, column B	7

## Sheet: Figure 6B
Serum IgM
WT	TRAF6[L74H]
0.0563	4.1879
0.0512	4.7661
0.0888	3.0573
0.0833	3.9341
	3.9644
	3.975
	4.4376
Descriptive stats
	WT	TRAF6[L74H]
Number of values	4	7
Minimum	0.0512	3.057
Maximum	0.0888	4.766
Range	0.0376	1.709
Mean	0.0699	4.046
Std. Deviation	0.0189	0.5313
Std. Error of Mean	0.009449	0.2008
Coefficient of variation	27.04%	13.13%
Unpaired t test with Welch's correction
Table Analyzed	IgM
Column B	TRAF6[L74H]
vs.	vs.
Column A	WT
Unpaired t test with Welch's correction
P value	<0.0001
P value summary	****
Significantly different (P < 0.05)?	Yes
One- or two-tailed P value?	Two-tailed
Welch-corrected t, df	t=19.78, df=6.027
How big is the difference?
Mean of column A	0.0699
Mean of column B	4.046
Difference between means (B - A) ± SEM	3.976 ± 0.2010
95% confidence interval	3.485 to 4.468
R squared (eta squared)	0.9848
F test to compare variances
F, DFn, Dfd	790.4, 6, 3
P value	0.0001
P value summary	***
Significantly different (P < 0.05)?	Yes
Data analyzed
Sample size, column A	4
Sample size, column B	7

## Sheet: Figure 6C
Serum IgE
WT	TRAF6[L74H]
0.198346	60.9432
0.198346	23.4193
0.0987943	3.78276
0.0987943	24.0702
	5.93815
	14.4062
	14.7685
Descriptive stats
	WT	TRAF6[L74H]
Number of values	4	7
Minimum	0.09879	3.783
Maximum	0.1983	60.94
Range	0.09955	57.16
Mean	0.1486	21.05
Std. Deviation	0.05748	19.22
Std. Error of Mean	0.02874	7.264
Coefficient of variation	38.69%	91.32%
Mann Whitney test
Table Analyzed	IgE
Column B	TRAF6[L74H]
vs.	vs.
Column A	WT
Mann Whitney test
P value	0.0061
Exact or approximate P value?	Exact
P value summary	**
Significantly different (P < 0.05)?	Yes
One- or two-tailed P value?	Two-tailed
Sum of ranks in column A,B	10 , 56
Mann-Whitney U	0
Difference between medians
Median of column A	0.1486, n=4
Median of column B	14.77, n=7
Difference: Actual	14.62
Difference: Hodges-Lehmann	14.62

## Sheet: Figure 6D
IgA
WT	TRAF6[L74H]
0.005	0.055
0.006	0.071
0.011	0.019
0.008	0.041
	0.044
	0.055
	0.137
Descriptive stats
	WT	TRAF6[L74H]
Number of values	4	7
Minimum	0.005	0.019
Maximum	0.011	0.137
Range	0.006	0.118
Mean	0.0075	0.06029
Std. Deviation	0.002646	0.03741
Std. Error of Mean	0.001323	0.01414
Coefficient of variation	35.28%	62.06%
Unpaired t test with Welch's correction
Table Analyzed	IgA
Column B	TRAF6[L74H]
vs.	vs.
Column A	WT
Unpaired t test with Welch's correction
P value	0.0096
P value summary	**
Significantly different (P < 0.05)?	Yes
One- or two-tailed P value?	Two-tailed
Welch-corrected t, df	t=3.717, df=6.105
How big is the difference?
Mean of column A	0.0075
Mean of column B	0.06029
Difference between means (B - A) ± SEM	0.05279 ± 0.01420
95% confidence interval	0.01818 to 0.08739
R squared (eta squared)	0.6935
F test to compare variances
F, DFn, Dfd	199.9, 6, 3
P value	0.0011
P value summary	**
Significantly different (P < 0.05)?	Yes
Data analyzed
Sample size, column A	4
Sample size, column B	7

## Sheet: Figure 6E
Serum IgG3
WT	TRAF6[L74H]
0.6361	1.0414
0.5698	1.1791
0.3491	0.7078
0.124	0.5415
	0.6367
	0.5817
	0.7545
Descriptive stats
	WT	TRAF6[L74H]
Number of values	4	7
Minimum	0.124	0.5415
Maximum	0.6361	1.179
Range	0.5121	0.6376
Mean	0.4198	0.7775
Std. Deviation	0.2322	0.2416
Std. Error of Mean	0.1161	0.09131
Coefficient of variation	55.32%	31.07%
Unpaired t test with Welch's correction
Table Analyzed	IgG3
Column B	TRAF6[L74H]
vs.	vs.
Column A	WT
Unpaired t test with Welch's correction
P value	0.0481
P value summary	*
Significantly different (P < 0.05)?	Yes
One- or two-tailed P value?	Two-tailed
Welch-corrected t, df	t=2.422, df=6.596
How big is the difference?
Mean of column A	0.4198
Mean of column B	0.7775
Difference between means (B - A) ± SEM	0.3578 ± 0.1477
95% confidence interval	0.004113 to 0.7114
R squared (eta squared)	0.4707
F test to compare variances
F, DFn, Dfd	1.082, 6, 3
P value
P value summary
Significantly different (P < 0.05)?	No
Data analyzed
Sample size, column A	4
Sample size, column B	7

## Sheet: Figure 6F
Serum IgG2a
WT	TRAF6[L74H]
0.013	0.021
0.012	0.028
0.011	0.013
0.005	0.009
	0.009
	0.007
	0.011
Descriptive stats
	WT	TRAF6[L74H]
Number of values	4	7
Minimum	0.005	0.007
Maximum	0.013	0.028
Range	0.008	0.021
Mean	0.01025	0.014
Std. Deviation	0.003594	0.007681
Std. Error of Mean	0.001797	0.002903
Coefficient of variation	35.06%	54.87%
Unpaired t test with Welch's correction
Table Analyzed	IgG2a
Column B	TRAF6[L74H]
vs.	vs.
Column A	WT
Unpaired t test with Welch's correction
P value	0.301
P value summary	ns
Significantly different (P < 0.05)?	No
One- or two-tailed P value?	Two-tailed
Welch-corrected t, df	t=1.098, df=8.873
How big is the difference?
Mean of column A	0.01025
Mean of column B	0.014
Difference between means (B - A) ± SEM	0.003750 ± 0.003414
95% confidence interval	-0.003991 to 0.01149
R squared (eta squared)	0.1197
F test to compare variances
F, DFn, Dfd	4.568, 6, 3
P value	0.2402
P value summary	ns
Significantly different (P < 0.05)?	No
Data analyzed
Sample size, column A	4
Sample size, column B	7

## Sheet: Figure 6G
Serum IgG2b
WT	TRAF6[L74H]
1.706	2.346
1.984	5.662
1.518	1.242
0.892	1.154
	1.287
	0.736
	1.546
Descriptive stats
	WT	TRAF6[L74H]
Number of values	4	7
Minimum	0.892	0.736
Maximum	1.984	5.662
Range	1.092	4.926
Mean	1.525	1.996
Std. Deviation	0.4634	1.69
Std. Error of Mean	0.2317	0.6387
Coefficient of variation	30.39%	84.65%
Mann Whitney test
Table Analyzed	IgG2b
Column B	TRAF6[L74H]
vs.	vs.
Column A	WT
Mann Whitney test
P value	0.9273
Exact or approximate P value?	Exact
P value summary	ns
Significantly different (P < 0.05)?	No
One- or two-tailed P value?	Two-tailed
Sum of ranks in column A,B	25 , 41
Mann-Whitney U	13
Difference between medians
Median of column A	1.612, n=4
Median of column B	1.287, n=7
Difference: Actual	-0.325
Difference: Hodges-Lehmann	-0.158

## Sheet: Figure 6H
Serum ANA
WT	TRAF6[L74H]
0	13.578
1.507	8.15
0.364	14.864
0	11.364
2.15	13.221
1.364	15.578
4.65	15.792
4.65	8.864
14.078
Descriptive stats
	WT	TRAF6[L74H]
Number of values	9	8
Minimum	0	8.15
Maximum	14.08	15.79
Range	14.08	7.642
Mean	3.196	12.68
Std. Deviation	4.45	2.946
Std. Error of Mean	1.483	1.042
Coefficient of variation	139.2%	23.24%
Mann Whitney test
Table Analyzed	ANA
Column B	TRAF6[L74H]
vs.	vs.
Column A	WT
Mann Whitney test
P value	0.0014
Exact or approximate P value?	Exact
P value summary	**
Significantly different (P < 0.05)?	Yes
One- or two-tailed P value?	Two-tailed
Sum of ranks in column A,B	50 , 103
Mann-Whitney U	5
Difference between medians
Median of column A	1.507, n=9
Median of column B	13.40, n=8
Difference: Actual	11.89
Difference: Hodges-Lehmann	10.93

## Sheet: Figure 6I
Serum anti-dsDNA
WT	TRAF6[L74H]
0	11.503
0	10.203
0	12.503
0	11.053
0	22.103
0	13.053
0	10.853
0	3.653
9.453
Descriptive stats
	WT	TRAF6[L74H]
Number of values	9	8
Minimum	0	3.653
Maximum	9.453	22.1
Range	9.453	18.45
Mean	1.05	11.87
Std. Deviation	3.151	5.052
Std. Error of Mean	1.05	1.786
Coefficient of variation	300.0%	42.58%
Mann Whitney test
Table Analyzed	anti-dsDNA
Column B	TRAF6[L74H]
vs.	vs.
Column A	WT
Mann Whitney test
P value	0.0001
Exact or approximate P value?	Exact
P value summary	***
Significantly different (P < 0.05)?	Yes
One- or two-tailed P value?	Two-tailed
Sum of ranks in column A,B	46 , 107
Mann-Whitney U	1
Difference between medians
Median of column A	0.000, n=9
Median of column B	11.28, n=8
Difference: Actual	11.28
Difference: Hodges-Lehmann	11.05
