# Supplementary material for: Why are the phenotypes of TRAF6 knock-in and TRAF6 knock-out mice so different?
Source: PLoS One. 2022 Feb 14;17(2):e0263151. doi: 10.1371/journal.pone.0263151 (PMC8843210; doi:10.1371/journal.pone.0263151)
Supplement: S7 File — (XLSX) [file pone.0263151.s015.xlsx]

## Sheet: Figure 7B
CD62+ CD8 T cells				CD44+CD8 T cells				CD62L+ CD4 T cells				CD44+ CD4 T cells
WT	TRAF6[L74H]			WT	TRAF6[L74H]			WT	TRAF6[L74H]			WT	TRAF6[L74H]
90.6	17.7			4.72	77.5			79.9	57.9			9.48	27.3
89	18.4			7.09	78.2			78.8	69.6			11.3	19.8
91	38.4			5.51	58.6			87.1	62.2			6.33	14.2
93.9	38.8			3.23	58.8			88.7	68.6			7.16	22.2
88.6	27.2			5.57	70.9			76.1	64.3			8.45	28.9
95.3	32.4			2.16	57.7			89	63.3			5.55	23.1
95.7	30.4			2.18	58.9			90.1	58			5.29	23.5
95.7				2.97				87.5				6.23
93.1
Descriptive stats				Descriptive stats				Descriptive stats				Descriptive stats
	WT	TRAF6[L74H]			WT	TRAF6[L74H]			WT	TRAF6[L74H]			WT	TRAF6[L74H]
Number of values	9	7		Number of values	8	7		Number of values	8	7		Number of values	8	7
Minimum	88.6	17.7		Minimum	2.16	57.7		Minimum	76.1	57.9		Minimum	5.29	14.2
Maximum	95.7	38.8		Maximum	7.09	78.2		Maximum	90.1	69.6		Maximum	11.3	28.9
Range	7.1	21.1		Range	4.93	20.5		Range	14	11.7		Range	6.01	14.7
Mean	92.54	29.04		Mean	4.179	65.8		Mean	84.65	63.41		Mean	7.474	22.71
Std. Deviation	2.827	8.575		Std. Deviation	1.809	9.405		Std. Deviation	5.465	4.603		Std. Deviation	2.106	4.853
Std. Error of Mean	0.9424	3.241		Std. Error of Mean	0.6396	3.555		Std. Error of Mean	1.932	1.74		Std. Error of Mean	0.7445	1.834
Coefficient of variation	3.055%	29.53%		Coefficient of variation	43.29%	14.29%		Coefficient of variation	6.456%	7.259%		Coefficient of variation	28.18%	21.37%
Mann Whitney test				Mann Whitney test				Mann Whitney test				Mann Whitney test
Table Analyzed	CD62L CD8 T cells
				Table Analyzed	CD44 CD8 T cells			Table Analyzed	CD62L CD4			Table Analyzed	CD44 CD4
Column B	TRAF6[L74H]
vs.	vs.			Column B	TRAF6[L74H]			Column B	TRAF6[L74H]			Column B	TRAF6[L74H]
Column A	WT			vs.	vs.			vs.	vs.			vs.	vs.
				Column A	WT			Column A	WT			Column A	WT
Mann Whitney test
P value	0.0002			Mann Whitney test				Mann Whitney test				Mann Whitney test
Exact or approximate P value?	Exact			P value	0.0003			P value	0.0003			P value	0.0003
P value summary	***			Exact or approximate P value?	Exact			Exact or approximate P value?	Exact			Exact or approximate P value?	Exact
Significantly different (P < 0.05)?	Yes			P value summary	***			P value summary	***			P value summary	***
One- or two-tailed P value?	Two-tailed			Significantly different (P < 0.05)?	Yes			Significantly different (P < 0.05)?	Yes			Significantly different (P < 0.05)?	Yes
Sum of ranks in column A,B	108 , 28			One- or two-tailed P value?	Two-tailed			One- or two-tailed P value?	Two-tailed			One- or two-tailed P value?	Two-tailed
Mann-Whitney U	0			Sum of ranks in column A,B	36 , 84			Sum of ranks in column A,B	92 , 28			Sum of ranks in column A,B	36 , 84
				Mann-Whitney U	0			Mann-Whitney U	0			Mann-Whitney U	0
Difference between medians
Median of column A	93.10, n=9			Difference between medians				Difference between medians				Difference between medians
Median of column B	30.40, n=7			Median of column A	3.975, n=8			Median of column A	87.30, n=8			Median of column A	6.745, n=8
Difference: Actual	-62.7			Median of column B	58.90, n=7			Median of column B	63.30, n=7			Median of column B	23.10, n=7
Difference: Hodges-Lehmann	-62.9			Difference: Actual	54.93			Difference: Actual	-24			Difference: Actual	16.36
				Difference: Hodges-Lehmann	56.53			Difference: Hodges-Lehmann	-21.2			Difference: Hodges-Lehmann	15.96

## Sheet: Figure 7D
CD62L+ CD8 T cells LN				CD44+ CD8 T cells LN				CD62L+ CD4 T cells LN				CD44+ CD4 T cells LN
WT	TRAF6[L74H]			WT	TRAF6[L74H]			WT	TRAF6[L74H]			WT	TRAF6[L74H]
85.5	41.6			6.08	45.5			84.2	58.2			10.1	27.5
85.1	9.95			5.99	87.6			82.7	30.7			11	53.4
92.8	49			2.49	42			83.4	57.7			4.94	25.3
93.3				1.69				88.1				3.62
85.7				6.03				82.2				7.5
Descriptive stats				Descriptive stats				Descriptive stats				Descriptive stats
	WT	TRAF6[L74H]			WT	TRAF6[L74H]			WT	TRAF6[L74H]			WT	TRAF6[L74H]
Number of values	5	3		Number of values	5	3		Number of values	5	3		Number of values	5	3
Minimum	85.1	9.95		Minimum	1.69	42		Minimum	82.2	30.7		Minimum	3.62	25.3
Maximum	93.3	49		Maximum	6.08	87.6		Maximum	88.1	58.2		Maximum	11	53.4
Range	8.2	39.05		Range	4.39	45.6		Range	5.9	27.5		Range	7.38	28.1
Mean	88.48	33.52		Mean	4.456	58.37		Mean	84.12	48.87		Mean	7.432	35.4
Std. Deviation	4.181	20.74		Std. Deviation	2.179	25.38		Std. Deviation	2.349	15.73		Std. Deviation	3.186	15.63
Std. Error of Mean	1.87	11.98		Std. Error of Mean	0.9743	14.65		Std. Error of Mean	1.05	9.084		Std. Error of Mean	1.425	9.022
Coefficient of variation	4.726%	61.89%		Coefficient of variation	48.89%	43.48%		Coefficient of variation	2.792%	32.20%		Coefficient of variation	42.86%	44.14%
Mann Whitney test				Mann Whitney test				Mann Whitney test				Mann Whitney test
Table Analyzed	CD62LCD8 T cells LN			Table Analyzed	CD44 CD8 T cells LN			Table Analyzed	CD62L CD4 T cells LN			Table Analyzed	CD44 CD4 T cells LN
Column B	TRAF6[L74H]			Column B	TRAF6[L74H]			Column B	TRAF6[L74H]			Column B	TRAF6[L74H]
vs.	vs.			vs.	vs.			vs.	vs.			vs.	vs.
Column A	WT			Column A	WT			Column A	WT			Column A	WT
Mann Whitney test				Mann Whitney test				Mann Whitney test				Mann Whitney test
P value	0.0357			P value	0.0357			P value	0.0357			P value	0.0357
Exact or approximate P value?	Exact			Exact or approximate P value?	Exact			Exact or approximate P value?	Exact			Exact or approximate P value?	Exact
P value summary	*			P value summary	*			P value summary	*			P value summary	*
Significantly different (P < 0.05)?	Yes			Significantly different (P < 0.05)?	Yes			Significantly different (P < 0.05)?	Yes			Significantly different (P < 0.05)?	Yes
One- or two-tailed P value?	Two-tailed			One- or two-tailed P value?	Two-tailed			One- or two-tailed P value?	Two-tailed			One- or two-tailed P value?	Two-tailed
Sum of ranks in column A,B	30 , 6			Sum of ranks in column A,B	15 , 21			Sum of ranks in column A,B	30 , 6			Sum of ranks in column A,B	15 , 21
Mann-Whitney U	0			Mann-Whitney U	0			Mann-Whitney U	0			Mann-Whitney U	0
Difference between medians				Difference between medians				Difference between medians				Difference between medians
Median of column A	85.70, n=5			Median of column A	5.990, n=5			Median of column A	83.40, n=5			Median of column A	7.500, n=5
Median of column B	41.60, n=3			Median of column B	45.50, n=3			Median of column B	57.70, n=3			Median of column B	27.50, n=3
Difference: Actual	-44.1			Difference: Actual	39.51			Difference: Actual	-25.7			Difference: Actual	20
Difference: Hodges-Lehmann	-44.3			Difference: Hodges-Lehmann	40.31			Difference: Hodges-Lehmann	-26.5			Difference: Hodges-Lehmann	21.68

## Sheet: Figure 7F
Tregs
WT	TRAF6[L74H]
0.14501	0.259957
0.11083	0.0925246
0.0651738	0.26313
0.0664227	0.1995
0.043	0.966
0.136	0.2712
0.17739
0.12255
Descriptive stats
	WT	TRAF6[L74H]
Number of values	8	6
Minimum	0.043	0.09252
Maximum	0.1774	0.966
Range	0.1344	0.8735
Mean	0.1083	0.3421
Std. Deviation	0.04625	0.313
Std. Error of Mean	0.01635	0.1278
Coefficient of variation	42.71%	91.51%
Mann Whitney test
Table Analyzed	Tregs
Column B	TRAF6[L74H]
vs.	vs.
Column A	WT
Mann Whitney test
P value	0.0127
Exact or approximate P value?	Exact
P value summary	*
Significantly different (P < 0.05)?	Yes
One- or two-tailed P value?	Two-tailed
Sum of ranks in column A,B	41 , 64
Mann-Whitney U	5
Difference between medians
Median of column A	0.1167, n=8
Median of column B	0.2615, n=6
Difference: Actual	0.1449
Difference: Hodges-Lehmann	0.1363

## Sheet: Figure 7G
Tfh cells
WT	TRAF6[L74H]
0.0273	0.4248
0.0189484	0.27
0.01074	0.1464
Descriptive stats
	WT	TRAF6[L74H]
Number of values	3	3
Minimum	0.01074	0.1464
Maximum	0.0273	0.4248
Range	0.01656	0.2784
Mean	0.019	0.2804
Std. Deviation	0.00828	0.1395
Std. Error of Mean	0.004781	0.08054
Coefficient of variation	43.59%	49.75%
Welch's test
Table Analyzed	Total Tfh cells
Column B	TRAF6[L74H]
vs.	vs.
Column A	WT
Unpaired t test with Welch's correction
P value	0.0827
P value summary	ns
Significantly different (P < 0.05)?	No
One- or two-tailed P value?	Two-tailed
Welch-corrected t, df	t=3.240, df=2.014
How big is the difference?
Mean of column A	0.019
Mean of column B	0.2804
Difference between means (B - A) ± SEM	0.2614 ± 0.08068
95% confidence interval	-0.08340 to 0.6062
R squared (eta squared)	0.839
F test to compare variances
F, DFn, Dfd	283.8, 2, 2
P value	0.007
P value summary	**
Significantly different (P < 0.05)?	Yes
Data analyzed
Sample size, column A	3
Sample size, column B	3
