# Supplementary material for: Why are the phenotypes of TRAF6 knock-in and TRAF6 knock-out mice so different?
Source: PLoS One. 2022 Feb 14;17(2):e0263151. doi: 10.1371/journal.pone.0263151 (PMC8843210; doi:10.1371/journal.pone.0263151)
Supplement: S8 File — (XLSX) [file pone.0263151.s016.xlsx]

## Sheet: Figure 8A
IL-5
WT	TRAF6[L74H]
0.398231	67.8935
2.14596	132.314
1.68356	200.277
2.90037	15.1967
0.510089	39.2937
2.29104	456.935
2.06038	51.8477
4.34692	44.0386
2.84921	78.5598
6.02531	0.599458
Descriptive stats
	WT	TRAF6[L74H]
Number of values	10	10
Minimum	0.3982	0.5995
Maximum	6.025	456.9
Range	5.627	456.3
Mean	2.521	108.7
Std. Deviation	1.684	135.6
Std. Error of Mean	0.5325	42.88
Coefficient of variation	66.80%	124.7%
Mann Whitney test
Table Analyzed	Serum Cytokine IL-5
Column B	TRAF6[L74H]
vs.	vs.
Column A	WT
Mann Whitney test
P value	0.0007
Exact or approximate P value?	Exact
P value summary	***
Significantly different (P < 0.05)?	Yes
One- or two-tailed P value?	Two-tailed
Sum of ranks in column A,B	63 , 147
Mann-Whitney U	8
Difference between medians
Median of column A	2.219, n=10
Median of column B	59.87, n=10
Difference: Actual	57.65
Difference: Hodges-Lehmann	56.66

## Sheet: Figure 8B
IL-10
WT	TRAF6[L74H]
4.67443	35.2928
24.4607	41.1257
8.94968	63.8633
32.7771	26.1904
0.245786	14.7907
12.7966	110.267
7.64771	54.9728
33.5132	33.0304
27.2944	55.4748
42.1082	20.0966
Descriptive stats
	WT	TRAF6[L74H]
Number of values	10	10
Minimum	0.2458	14.79
Maximum	42.11	110.3
Range	41.86	95.48
Mean	19.45	45.51
Std. Deviation	14.36	27.81
Std. Error of Mean	4.542	8.795
Coefficient of variation	73.85%	61.11%
Welch's t test
Table Analyzed	Serum Cytokine IL-10
Column B	TRAF6[L74H]
vs.	vs.
Column A	WT
Unpaired t test with Welch's correction
P value	0.0202
P value summary	*
Significantly different (P < 0.05)?	Yes
One- or two-tailed P value?	Two-tailed
Welch-corrected t, df	t=2.633, df=13.48
How big is the difference?
Mean of column A	19.45
Mean of column B	45.51
Difference between means (B - A) ± SEM	26.06 ± 9.898
95% confidence interval	4.757 to 47.37
R squared (eta squared)	0.3396
F test to compare variances
F, DFn, Dfd	3.750, 9, 9
P value	0.062
P value summary	ns
Significantly different (P < 0.05)?	No
Data analyzed
Sample size, column A	10
Sample size, column B	10

## Sheet: Figure 8C
IL-4
WT	TRAF6[L74H]
3.41165	5.25221
9.36714	7.09014
1.45467	4.57664
7.2818	3.16625
0.930908	2.27081
3.50148	11.817
1.17137	3.10213
8.76283	4.99805
6.84358	3.6967
8.90168	3.73556
Descriptive stats
	WT	TRAF6[L74H]
Number of values	10	10
Minimum	0.9309	2.271
Maximum	9.367	11.82
Range	8.436	9.546
Mean	5.163	4.971
Std. Deviation	3.421	2.765
Std. Error of Mean	1.082	0.8742
Coefficient of variation	66.27%	55.62%
Mann Whitney test
Table Analyzed	Serum Cytokine IL-4
Column B	TRAF6[L74H]
vs.	vs.
Column A	WT
Mann Whitney test
P value	>0.9999
Exact or approximate P value?	Exact
P value summary	ns
Significantly different (P < 0.05)?	No
One- or two-tailed P value?	Two-tailed
Sum of ranks in column A,B	105 , 105
Mann-Whitney U	50
Difference between medians
Median of column A	5.173, n=10
Median of column B	4.156, n=10
Difference: Actual	-1.016
Difference: Hodges-Lehmann	0.001783

## Sheet: Figure 8D
IL-13
WT	TRAF6[L74H]
0	12.7538
3.9225	26.795
0	0
1.85154	0
0	0
0	17.2019
0	12.7538
22.1701	16.5211
22.1701	37.3065
3.9225	0
Descriptive stats
	WT	TRAF6[L74H]
Number of values	10	10
Minimum	0	0
Maximum	22.17	37.31
Range	22.17	37.31
Mean	5.404	12.33
Std. Deviation	8.977	12.84
Std. Error of Mean	2.839	4.059
Coefficient of variation	166.1%	104.1%
Mann Whitney test
Table Analyzed	Serum Cytokine IL-13
Column B	TRAF6[L74H]
vs.	vs.
Column A	WT
Mann Whitney test
P value	0.3558
Exact or approximate P value?	Exact
P value summary	ns
Significantly different (P < 0.05)?	No
One- or two-tailed P value?	Two-tailed
Sum of ranks in column A,B	93 , 117
Mann-Whitney U	38
Difference between medians
Median of column A	0.9258, n=10
Median of column B	12.75, n=10
Difference: Actual	11.83
Difference: Hodges-Lehmann	6.728

## Sheet: Figure 8E
IL-6
WT	TRAF6[L74H]
0	0.356523
0	0.444514
0	0.40117
0	0
0	0.158737
0	5.00772
0	4.89066
0	0.72897
0	3.90355
0	0
Descriptive stats
	WT	TRAF6[L74H]
Number of values	10	10
Minimum	0	0
Maximum	0	5.008
Range	0	5.008
Mean	0	1.589
Std. Deviation	0	2.109
Std. Error of Mean	0	0.6668
Coefficient of variation		132.7%
Mann Whitney test
Table Analyzed	Serum Cytokine IL-6
Column B	TRAF6[L74H]
vs.	vs.
Column A	WT
Mann Whitney test
P value	0.0007
Exact or approximate P value?	Exact
P value summary	***
Significantly different (P < 0.05)?	Yes
One- or two-tailed P value?	Two-tailed
Sum of ranks in column A,B	65 , 145
Mann-Whitney U	10
Difference between medians
Median of column A	0.000, n=10
Median of column B	0.4228, n=10
Difference: Actual	0.4228
Difference: Hodges-Lehmann	0.4228

## Sheet: Figure 8F
IL-2
WT	TRAF6[L74H]
0	1.22225
0	3.56871
0.159229	2.04013
0	0.990374
0	2.25427
0	5.46306
0	7.17867
0.359672	1.96555
0.130719	4.81901
2.55814	0.026037
Descriptive stats
	WT	TRAF6[L74H]
Number of values	10	10
Minimum	0	0.02604
Maximum	2.558	7.179
Range	2.558	7.153
Mean	0.3208	2.953
Std. Deviation	0.7949	2.254
Std. Error of Mean	0.2514	0.7128
Coefficient of variation	247.8%	76.34%
Mann Whitney test
Table Analyzed	Serum Cytokine IL-2
Column B	TRAF6[L74H]
vs.	vs.
Column A	WT
Mann Whitney test
P value	0.0009
Exact or approximate P value?	Exact
P value summary	***
Significantly different (P < 0.05)?	Yes
One- or two-tailed P value?	Two-tailed
Sum of ranks in column A,B	64 , 146
Mann-Whitney U	9
Difference between medians
Median of column A	0.000, n=10
Median of column B	2.147, n=10
Difference: Actual	2.147
Difference: Hodges-Lehmann	2.04

## Sheet: Figure 8G
IFN-gamma
WT	TRAF6[L74H]
3.19454	32.9765
14.0276	23.1804
5.37561	14.194
14.9501	7.50369
1.70847	5.84371
7.30678	36.7459
3.19727	9.64902
13.129	22.0463
10.4324	12.6881
17.165	5.63817
Descriptive stats
	WT	TRAF6[L74H]
Number of values	10	10
Minimum	1.708	5.638
Maximum	17.17	36.75
Range	15.46	31.11
Mean	9.049	17.05
Std. Deviation	5.607	11.22
Std. Error of Mean	1.773	3.548
Coefficient of variation	61.97%	65.82%
Unpaired t test with Welch's correction
Table Analyzed	Serum Cytokine IFN-Y
Column B	TRAF6[L74H]
vs.	vs.
Column A	WT
Unpaired t test with Welch's correction
P value	0.0645
P value summary	ns
Significantly different (P < 0.05)?	No
One- or two-tailed P value?	Two-tailed
Welch-corrected t, df	t=2.016, df=13.23
How big is the difference?
Mean of column A	9.049
Mean of column B	17.05
Difference between means (B - A) ± SEM	7.998 ± 3.967
95% confidence interval	-0.5560 to 16.55
R squared (eta squared)	0.235
F test to compare variances
F, DFn, Dfd	4.004, 9, 9
P value	0.0508
P value summary	ns
Significantly different (P < 0.05)?	No
Data analyzed
Sample size, column A	10
Sample size, column B	10

## Sheet: Figure 8H
TNF-alpha
WT	TRAF6[L74H]
4.58182	46.3673
39.6215	90.3403
9.41393	38.1393
59.7707	14.9567
3.23397	19.3011
16.1302	65.0433
3.72779	25.5154
51.3582	34.9002
32.6867	24.8039
41.2661	9.03537
Descriptive stats
	WT	TRAF6[L74H]
Number of values	10	10
Minimum	3.234	9.035
Maximum	59.77	90.34
Range	56.54	81.3
Mean	26.18	36.84
Std. Deviation	21.32	24.91
Std. Error of Mean	6.743	7.879
Coefficient of variation	81.45%	67.63%
Unpaired t test with Welch's correction
Table Analyzed	Serum Cytokine TNF-A
Column B	TRAF6[L74H]
vs.	vs.
Column A	WT
Unpaired t test with Welch's correction
P value	0.3179
P value summary	ns
Significantly different (P < 0.05)?	No
One- or two-tailed P value?	Two-tailed
Welch-corrected t, df	t=1.028, df=17.58
How big is the difference?
Mean of column A	26.18
Mean of column B	36.84
Difference between means (B - A) ± SEM	10.66 ± 10.37
95% confidence interval	-11.16 to 32.49
R squared (eta squared)	0.05671
F test to compare variances
F, DFn, Dfd	1.365, 9, 9
P value	0.6503
P value summary	ns
Significantly different (P < 0.05)?	No
Data analyzed
Sample size, column A	10
Sample size, column B	10

## Sheet: Figure 8I
IL-17
WT	TRAF6[L74H]
41.7815	157.715
171.744	148.816
49.8231	149.071
156.033	70.3935
21.2368	91.3581
80.6102	78.835
31.7554	122.948
160.405	114.026
135.945	143.01
171.026	40.733
Descriptive stats
	WT	TRAF6[L74H]
Number of values	10	10
Minimum	21.24	40.73
Maximum	171.7	157.7
Range	150.5	117
Mean	102	111.7
Std. Deviation	62.69	39.78
Std. Error of Mean	19.83	12.58
Coefficient of variation	61.44%	35.61%
Unpaired t test with Welch's correction
Table Analyzed	Serum Cytokine IL-17
Column B	TRAF6[L74H]
vs.	vs.
Column A	WT
Unpaired t test with Welch's correction
P value	0.6867
P value summary	ns
Significantly different (P < 0.05)?	No
One- or two-tailed P value?	Two-tailed
Welch-corrected t, df	t=0.4112, df=15.24
How big is the difference?
Mean of column A	102
Mean of column B	111.7
Difference between means (B - A) ± SEM	9.654 ± 23.48
95% confidence interval	-40.32 to 59.63
R squared (eta squared)	0.01098
F test to compare variances
F, DFn, Dfd	2.484, 9, 9
P value	0.1914
P value summary	ns
Significantly different (P < 0.05)?	No
Data analyzed
Sample size, column A	10
Sample size, column B	10
