# Supplementary material for: Why are the phenotypes of TRAF6 knock-in and TRAF6 knock-out mice so different?
Source: PLoS One. 2022 Feb 14;17(2):e0263151. doi: 10.1371/journal.pone.0263151 (PMC8843210; doi:10.1371/journal.pone.0263151)
Supplement: S9 File — (XLSX) [file pone.0263151.s017.xlsx]

## Sheet: Figure S1B
CD4 T cells				CD8 T cells
WT	TRAF6[L74H]			WT	TRAF6[L74H]
1.91	2.69			0.71	1.99
1.2	1.49			0.44	1.19
0.93	1.44			0.38	0.81
0.95	1.057			0.43	0.605
1.64	1.562			0.55	1.889
1.224	1.21037			0.736	0.393875
1.515	0.8235			0.832	0.40565
0.86328	1.5423			0.32482	0.57715
	1.435				0.4
Descriptive stats				Descriptive stats
Number of values	8	9		Number of values	8	9
Minimum	0.8633	0.8235		Minimum	0.3248	0.3939
Maximum	1.91	2.69		Maximum	0.832	1.99
Range	1.047	1.867		Range	0.5072	1.596
Mean	1.279	1.472		Mean	0.5504	0.9179
Std. Deviation	0.3773	0.5197		Std. Deviation	0.1874	0.6322
Std. Error of Mean	0.1334	0.1732		Std. Error of Mean	0.06626	0.2107
Coefficient of variation	29.50%	35.30%		Coefficient of variation	34.05%	68.88%
Mann Whitney test				Unpaired t test with Welch's correction
Table Analyzed	CD4 T cells			Table Analyzed	CD8 T cells
Column B	Data Set-B			Column B	Data Set-B
vs.	vs.			vs.	vs.
Column A	Data Set-A			Column A	Data Set-A
Mann Whitney test				Unpaired t test with Welch's correction
P value	0.6058			P value	0.1286
Exact or approximate P value?	Exact			P value summary	ns
P value summary	ns			Significantly different (P < 0.05)?	No
Significantly different (P < 0.05)?	No			One- or two-tailed P value?	Two-tailed
One- or two-tailed P value?	Two-tailed			Welch-corrected t, df	t=1.664, df=9.553
Sum of ranks in column A,B	66 , 87
Mann-Whitney U	30			How big is the difference?
				Mean of column A	0.5504
Difference between medians				Mean of column B	0.9179
Median of column A	1.212, n=8			Difference between means (B - A) ± SEM	0.3675 ± 0.2209
Median of column B	1.440, n=9			95% confidence interval	-0.1278 to 0.8628
Difference: Actual	0.228			R squared (eta squared)	0.2246
Difference: Hodges-Lehmann	0.2024
				F test to compare variances
				F, DFn, Dfd	11.38, 8, 7
				P value	0.0044
				P value summary	**
				Significantly different (P < 0.05)?	Yes
				Data analyzed
				Sample size, column A	8
				Sample size, column B	9
