# Supplementary material for: Why are the phenotypes of TRAF6 knock-in and TRAF6 knock-out mice so different?
Source: PLoS One. 2022 Feb 14;17(2):e0263151. doi: 10.1371/journal.pone.0263151 (PMC8843210; doi:10.1371/journal.pone.0263151)
Supplement: S10 File — (XLSX) [file pone.0263151.s018.xlsx]

## Sheet: Figure S2C
p21 staining
WT	TRAF6[L74H]
2	3
2	2
1	3
1	3
1	3
1
Descriptive stats
	WT	TRAF6[L74H]
Number of values	6	5
Minimum	1	2
Maximum	2	3
Range	1	1
Mean	1.333	2.8
Std. Deviation	0.5164	0.4472
Std. Error of Mean	0.2108	0.2
Coefficient of variation	38.73%	15.97%
Mann Whitney test
Table Analyzed	total p21 pinna epidermis
Column B	TRAF6[L74H]
vs.	vs.
Column A	WT
Mann Whitney test
P value	0.013
Exact or approximate P value?	Exact
P value summary	*
Significantly different (P < 0.05)?	Yes
One- or two-tailed P value?	Two-tailed
Sum of ranks in column A,B	22 , 44
Mann-Whitney U	1
Difference between medians
Median of column A	1.000, n=6
Median of column B	3.000, n=5
Difference: Actual	2
Difference: Hodges-Lehmann	2

## Sheet: Figure S2D
TUNEL
WT	TRAF6[L74H]
0.2	1.13
0.35	0.39
0.513259	0.27
0.403286	1.51661
0.211146	0.628438
Descriptive stats
	WT	TRAF6[L74H]
Number of values	5	5
Minimum	0.2	0.27
Maximum	0.5133	1.517
Range	0.3133	1.247
Mean	0.3355	0.787
Std. Deviation	0.1325	0.5244
Std. Error of Mean	0.05926	0.2345
Coefficient of variation	39.49%	66.63%
Unpaired t test with Welch's correction
Table Analyzed	TUNEL pinna
Column B	TRAF6[L74H]
vs.	vs.
Column A	WT
Unpaired t test with Welch's correction
P value	0.1273
P value summary	ns
Significantly different (P < 0.05)?	No
One- or two-tailed P value?	Two-tailed
Welch-corrected t, df	t=1.866, df=4.509
How big is the difference?
Mean of column A	0.3355
Mean of column B	0.787
Difference between means (B - A) ± SEM	0.4515 ± 0.2419
95% confidence interval	-0.1913 to 1.094
R squared (eta squared)	0.4359
F test to compare variances
F, DFn, Dfd	15.66, 4, 4
P value	0.0207
P value summary	*
Significantly different (P < 0.05)?	Yes
Data analyzed
Sample size, column A	5
Sample size, column B	5
