# Supplementary material for: Why are the phenotypes of TRAF6 knock-in and TRAF6 knock-out mice so different?
Source: PLoS One. 2022 Feb 14;17(2):e0263151. doi: 10.1371/journal.pone.0263151 (PMC8843210; doi:10.1371/journal.pone.0263151)
Supplement: S11 File — (XLSX) [file pone.0263151.s019.xlsx]

## Sheet: Figure S4A
Thymus weight
WT	TRAF6[L74H]
0.0335	0.0529
0.025	0.025
0.0455	0.0369
0.0667	0.0397
0.0328	0.0383
0.072	0.0727
0.0651	0.0318
0.0745	0.047
Descriptive stats
Number of values	8	8
Minimum	0.025	0.025
Maximum	0.0745	0.0727
Range	0.0495	0.0477
Mean	0.05189	0.04304
Std. Deviation	0.01991	0.01472
Std. Error of Mean	0.007041	0.005203
Coefficient of variation	38.38%	34.19%
Unpaired t test with Welch's correction
Table Analyzed	Thymus weight
Column B	Data Set-B
vs.	vs.
Column A	Data Set-A
Unpaired t test with Welch's correction
P value	0.3307
P value summary	ns
Significantly different (P < 0.05)?	No
One- or two-tailed P value?	Two-tailed
Welch-corrected t, df	t=1.011, df=12.89
How big is the difference?
Mean of column A	0.05189
Mean of column B	0.04304
Difference between means (B - A) ± SEM	-0.008850 ± 0.008754
95% confidence interval	-0.02778 to 0.01008
R squared (eta squared)	0.07347
F test to compare variances
F, DFn, Dfd	1.831, 7, 7
P value	0.4431
P value summary	ns
Significantly different (P < 0.05)?	No
Data analyzed
Sample size, column A	8
Sample size, column B	8

## Sheet: Figure S4B
Thymocytes
WT	TRAF6[L74H]
42.78	43.26
51.1362	52.1292
109.6	98
147.3	66
65	53.4
Descriptive stats
	WT	TRAF6[L74H]
Number of values	5	5
Minimum	42.78	43.26
Maximum	147.3	98
Range	104.5	54.74
Mean	83.16	62.56
Std. Deviation	44.16	21.41
Std. Error of Mean	19.75	9.573
Coefficient of variation	53.10%	34.22%
Unpaired t test with Welch's correction
Table Analyzed	Total cells thymus
Column B	TRAF6[L74H]
vs.	vs.
Column A	WT
Unpaired t test with Welch's correction
P value	0.3853
P value summary	ns
Significantly different (P < 0.05)?	No
One- or two-tailed P value?	Two-tailed
Welch-corrected t, df	t=0.9389, df=5.782
How big is the difference?
Mean of column A	83.16
Mean of column B	62.56
Difference between means (B - A) ± SEM	-20.61 ± 21.95
95% confidence interval	-74.80 to 33.59
R squared (eta squared)	0.1323
F test to compare variances
F, DFn, Dfd	4.255, 4, 4
P value	0.1897
P value summary	ns
Significantly different (P < 0.05)?	No
Data analyzed
Sample size, column A	5
Sample size, column B	5

## Sheet: Figure S4D
TCRbeta high					TCRbeta low
WT	TRAF6[L74H]				WT	TRAF6[L74H]
14.388	14.21				72.594	64.974
14.994	8.712				104.664	45.144
6.1685	9.0246				47.97	34.2828
4.577	4.326				37.304	37.246
5.522	6.672				43.619	42.537
Descriptive stats					Descriptive stats
	WT	TRAF6[L74H]				WT	TRAF6[L74H]
Number of values	5	5			Number of values	5	5
Minimum	4.577	4.326			Minimum	37.3	34.28
Maximum	14.99	14.21			Maximum	104.7	64.97
Range	10.42	9.884			Range	67.36	30.69
Mean	9.13	8.589			Mean	61.23	44.84
Std. Deviation	5.113	3.662			Std. Deviation	27.72	12.04
Std. Error of Mean	2.286	1.638			Std. Error of Mean	12.4	5.385
Coefficient of variation	56.00%	42.64%			Coefficient of variation	45.28%	26.85%
Unpaired t test with Welch's correction					Unpaired t test with Welch's correction
Table Analyzed	Thymic TCRB Hi
					Table Analyzed	Thymic TCRB lo
Column B	TRAF6[L74H]
vs.	vs.				Column B	TRAF6[L74H]
Column A	WT				vs.	vs.
					Column A	WT
Unpaired t test with Welch's correction
P value	0.8527				Unpaired t test with Welch's correction
P value summary	ns				P value	0.2751
Significantly different (P < 0.05)?	No				P value summary	ns
One- or two-tailed P value?	Two-tailed				Significantly different (P < 0.05)?	No
Welch-corrected t, df	t=0.1924, df=7.249				One- or two-tailed P value?	Two-tailed
					Welch-corrected t, df	t=1.213, df=5.457
How big is the difference?
Mean of column A	9.13				How big is the difference?
Mean of column B	8.589				Mean of column A	61.23
Difference between means (B - A) ± SEM	-0.5410 ± 2.812				Mean of column B	44.84
95% confidence interval	-7.145 to 6.063				Difference between means (B - A) ± SEM	-16.39 ± 13.52
R squared (eta squared)	0.005078				95% confidence interval	-50.28 to 17.49
					R squared (eta squared)	0.2123
F test to compare variances
F, DFn, Dfd	1.949, 4, 4				F test to compare variances
P value	0.534				F, DFn, Dfd	5.301, 4, 4
P value summary	ns				P value	0.1351
Significantly different (P < 0.05)?	No				P value summary	ns
					Significantly different (P < 0.05)?	No
Data analyzed
Sample size, column A	5				Data analyzed
Sample size, column B	5				Sample size, column A	5
					Sample size, column B	5

## Sheet: Figure S4F
Thymic DN subset				Thymic DP subset				CD8 Single positive				CD4 Single positive
WT	TRAF6[L74H]			WT	TRAF6[L74H]			WT	TRAF6[L74H]			WT	TRAF6[L74H]
4.6107	4.4688			63.874	55.762			2.7795	2.793			11.118	11.564
7.8939	2.3892			89.67	39.864			2.4696	1.2672			12.5391	7.458
2.2685	1.99182			42.705	29.5836			1.443	1.90638			4.823	7.2624
0.95	1.54			35.4352	34.8675			1.163	1.129			2.695	2.781
1.856	1.48			40.1419	40.4523			1.099	1.636			3.64	5.473
Descriptive stats				Descriptive stats				Descriptive stats				Descriptive stats
	WT	TRAF6[L74H]			WT	TRAF6[L74H]			WT	TRAF6[L74H]			WT	TRAF6[L74H]
Number of values	5	5		Number of values	5	5		Number of values	5	5		Number of values	5	5
Minimum	0.95	1.48		Minimum	35.44	29.58		Minimum	1.099	1.129		Minimum	2.695	2.781
Maximum	7.894	4.469		Maximum	89.67	55.76		Maximum	2.78	2.793		Maximum	12.54	11.56
Range	6.944	2.989		Range	54.23	26.18		Range	1.681	1.664		Range	9.844	8.783
Mean	3.516	2.374		Mean	54.37	40.11		Mean	1.791	1.746		Mean	6.963	6.908
Std. Deviation	2.796	1.228		Std. Deviation	22.55	9.791		Std. Deviation	0.7797	0.6603		Std. Deviation	4.533	3.209
Std. Error of Mean	1.25	0.5491		Std. Error of Mean	10.08	4.379		Std. Error of Mean	0.3487	0.2953		Std. Error of Mean	2.027	1.435
Coefficient of variation	79.51%	51.72%		Coefficient of variation	41.47%	24.41%		Coefficient of variation	43.54%	37.81%		Coefficient of variation	65.10%	46.46%
Unpaired t test with Welch's correction				Unpaired t test with Welch's correction				Unpaired t test with Welch's correction				Unpaired t test with Welch's correction
				Table Analyzed	Thymic DP subset
Table Analyzed	Thymic DN subset							Table Analyzed	Thymic CD8 SP subset			Table Analyzed	Thymic CD4 SP subset
				Column B	TRAF6[L74H]
Column B	TRAF6[L74H]			vs.	vs.			Column B	TRAF6[L74H]			Column B	TRAF6[L74H]
vs.	vs.			Column A	WT			vs.	vs.			vs.	vs.
Column A	WT							Column A	WT			Column A	WT
				Unpaired t test with Welch's correction
Unpaired t test with Welch's correction				P value	0.2467			Unpaired t test with Welch's correction				Unpaired t test with Welch's correction
P value	0.4379			P value summary	ns			P value	0.9249			P value	0.9828
P value summary	ns			Significantly different (P < 0.05)?	No			P value summary	ns			P value summary	ns
Significantly different (P < 0.05)?	No			One- or two-tailed P value?	Two-tailed			Significantly different (P < 0.05)?	No			Significantly different (P < 0.05)?	No
One- or two-tailed P value?	Two-tailed			Welch-corrected t, df	t=1.297, df=5.457			One- or two-tailed P value?	Two-tailed			One- or two-tailed P value?	Two-tailed
Welch-corrected t, df	t=0.8362, df=5.488							Welch-corrected t, df	t=0.09739, df=7.789			Welch-corrected t, df	t=0.02228, df=7.205
				How big is the difference?
How big is the difference?				Mean of column A	54.37			How big is the difference?				How big is the difference?
Mean of column A	3.516			Mean of column B	40.11			Mean of column A	1.791			Mean of column A	6.963
Mean of column B	2.374			Difference between means (B - A) ± SEM	-14.26 ± 10.99			Mean of column B	1.746			Mean of column B	6.908
Difference between means (B - A) ± SEM	-1.142 ± 1.365			95% confidence interval	-41.82 to 13.30			Difference between means (B - A) ± SEM	-0.04450 ± 0.4569			Difference between means (B - A) ± SEM	-0.05534 ± 2.484
95% confidence interval	-4.560 to 2.276			R squared (eta squared)	0.2357			95% confidence interval	-1.103 to 1.014			95% confidence interval	-5.895 to 5.784
R squared (eta squared)	0.113							R squared (eta squared)	0.001216			R squared (eta squared)	6.889e-05
				F test to compare variances
F test to compare variances				F, DFn, Dfd	5.303, 4, 4			F test to compare variances				F test to compare variances
F, DFn, Dfd	5.185, 4, 4			P value	0.1351			F, DFn, Dfd	1.395, 4, 4			F, DFn, Dfd	1.995, 4, 4
P value	0.1399			P value summary	ns			P value	0.7551			P value	0.52
P value summary	ns			Significantly different (P < 0.05)?	No			P value summary	ns			P value summary	ns
Significantly different (P < 0.05)?	No							Significantly different (P < 0.05)?	No			Significantly different (P < 0.05)?	No
				Data analyzed
Data analyzed				Sample size, column A	5			Data analyzed				Data analyzed
Sample size, column A	5			Sample size, column B	5			Sample size, column A	5			Sample size, column A	5
Sample size, column B	5							Sample size, column B	5			Sample size, column B	5
