# Supplementary material for: Why are the phenotypes of TRAF6 knock-in and TRAF6 knock-out mice so different?
Source: PLoS One. 2022 Feb 14;17(2):e0263151. doi: 10.1371/journal.pone.0263151 (PMC8843210; doi:10.1371/journal.pone.0263151)
Supplement: S12 File — (XLSX) [file pone.0263151.s020.xlsx]

## Sheet: Figure S7A
Body scores
WT	TRAF6[L74H]
3	3
3	3.5
3	3
3	3
Descriptive stats
	WT	TRAF6[L74H]
Number of values	4	4
Minimum	3	3
Maximum	3	3.5
Range	0	0.5
Mean	3	3.125
Std. Deviation	0	0.25
Std. Error of Mean	0	0.125
Coefficient of variation	0.000%	8.000%
Mann Whitney test
Table Analyzed	Body score
Column B	TRAF6[L74H]
vs.	vs.
Column A	WT
Mann Whitney test
P value	>0.9999
Exact or approximate P value?	Exact
P value summary	ns
Significantly different (P < 0.05)?	No
One- or two-tailed P value?	Two-tailed
Sum of ranks in column A,B	16 , 20
Mann-Whitney U	6
Difference between medians
Median of column A	3.000, n=4
Median of column B	3.000, n=4
Difference: Actual	0
Difference: Hodges-Lehmann	0

## Sheet: Figure S7B
WT	TRAF6[L74H]
0.1	0.1
0.09	0.1
0.1	0.11
0.07	0.08
Descriptive stats
	WT	TRAF6[L74H]
Number of values	4	4
Minimum	0.07	0.08
Maximum	0.1	0.11
Range	0.03	0.03
Mean	0.09	0.0975
Std. Deviation	0.01414	0.01258
Std. Error of Mean	0.007071	0.006292
Coefficient of variation	15.71%	12.91%
Unpaired t test with Welch's correction
Table Analyzed	spleen weight
Column B	TRAF6[L74H]
vs.	vs.
Column A	WT
Unpaired t test with Welch's correction
P value	0.4587
P value summary	ns
Significantly different (P < 0.05)?	No
One- or two-tailed P value?	Two-tailed
Welch-corrected t, df	t=0.7924, df=5.920
How big is the difference?
Mean of column A	0.09
Mean of column B	0.0975
Difference between means (B - A) ± SEM	0.007500 ± 0.009465
95% confidence interval	-0.01574 to 0.03074
R squared (eta squared)	0.09589
F test to compare variances
F, DFn, Dfd	1.263, 3, 3
P value	0.8523
P value summary	ns
Significantly different (P < 0.05)?	No
Data analyzed
Sample size, column A	4
Sample size, column B	4

## Sheet: Figure S7D
Splenocytes
WT	TRAF6[L74H]
6.45	6.45
5.18	5.62
7.26	7.35
4.41	4.35
Descriptive stats
	WT	TRAF6[L74H]
Number of values	4	4
Minimum	4.41	4.35
Maximum	7.26	7.35
Range	2.85	3
Mean	5.825	5.943
Std. Deviation	1.274	1.275
Std. Error of Mean	0.6369	0.6376
Coefficient of variation	21.87%	21.46%
Unpaired t test with Welch's correction
Table Analyzed	spleenocytes
Column B	TRAF6[L74H]
vs.	vs.
Column A	WT
Unpaired t test with Welch's correction
P value	0.9005
P value summary	ns
Significantly different (P < 0.05)?	No
One- or two-tailed P value?	Two-tailed
Welch-corrected t, df	t=0.1304, df=6.000
How big is the difference?
Mean of column A	5.825
Mean of column B	5.943
Difference between means (B - A) ± SEM	0.1175 ± 0.9012
95% confidence interval	-2.088 to 2.323
R squared (eta squared)	0.002825
F test to compare variances
F, DFn, Dfd	1.002, 3, 3
P value	0.9986
P value summary	ns
Significantly different (P < 0.05)?	No
Data analyzed
Sample size, column A	4
Sample size, column B	4

## Sheet: Figure S7E
B cells
WT	TRAF6[L74H]
43.29	45.22
34.46	38.6
47.43	44.79
28.14	29.25
Descriptive stats
	WT	TRAF6[L74H]
Number of values	4	4
Minimum	28.14	29.25
Maximum	47.43	45.22
Range	19.29	15.97
Mean	38.33	39.47
Std. Deviation	8.684	7.451
Std. Error of Mean	4.342	3.726
Coefficient of variation	22.66%	18.88%
Unpaired t test with Welch's correction
Table Analyzed	B cells
Column B	TRAF6[L74H]
vs.	vs.
Column A	WT
Unpaired t test with Welch's correction
P value	0.8494
P value summary	ns
Significantly different (P < 0.05)?	No
One- or two-tailed P value?	Two-tailed
Welch-corrected t, df	t=0.1984, df=5.865
How big is the difference?
Mean of column A	38.33
Mean of column B	39.47
Difference between means (B - A) ± SEM	1.135 ± 5.721
95% confidence interval	-12.94 to 15.21
R squared (eta squared)	0.006666
F test to compare variances
F, DFn, Dfd	1.358, 3, 3
P value	0.8074
P value summary	ns
Significantly different (P < 0.05)?	No
Data analyzed
Sample size, column A	4
Sample size, column B	4

## Sheet: Figure S7F
T cells
WT	TRAF6[L74H]
15.94	12.84
12.75	13.77
19.54	19.71
12.57	10.97
Descriptive stats
	WT	TRAF6[L74H]
Number of values	4	4
Minimum	12.57	10.97
Maximum	19.54	19.71
Range	6.97	8.74
Mean	15.2	14.32
Std. Deviation	3.281	3.776
Std. Error of Mean	1.641	1.888
Coefficient of variation	21.59%	26.36%
Unpaired t test with Welch's correction
Table Analyzed	T cells
Column B	TRAF6[L74H]
vs.	vs.
Column A	WT
Unpaired t test with Welch's correction
P value	0.7379
P value summary	ns
Significantly different (P < 0.05)?	No
One- or two-tailed P value?	Two-tailed
Welch-corrected t, df	t=0.3508, df=5.886
How big is the difference?
Mean of column A	15.2
Mean of column B	14.32
Difference between means (B - A) ± SEM	-0.8775 ± 2.501
95% confidence interval	-7.027 to 5.272
R squared (eta squared)	0.02048
F test to compare variances
F, DFn, Dfd	1.324, 3, 3
P value	0.8231
P value summary	ns
Significantly different (P < 0.05)?	No
Data analyzed
Sample size, column A	4
Sample size, column B	4

## Sheet: Figure S7G
non-T and non-B cells
WT	TRAF6[L74H]
4.52	5.59
4.01	3.07
4.78	7.87
2.86	2.75
Descriptive stats
	WT	TRAF6[L74H]
Number of values	4	4
Minimum	2.86	2.75
Maximum	4.78	7.87
Range	1.92	5.12
Mean	4.043	4.82
Std. Deviation	0.8507	2.397
Std. Error of Mean	0.4254	1.199
Coefficient of variation	21.04%	49.74%
Unpaired t test with Welch's correction
Table Analyzed	non T and non B cells
Column B	TRAF6[L74H]
vs.	vs.
Column A	WT
Unpaired t test with Welch's correction
P value	0.5762
P value summary	ns
Significantly different (P < 0.05)?	No
One- or two-tailed P value?	Two-tailed
Welch-corrected t, df	t=0.6113, df=3.744
How big is the difference?
Mean of column A	4.043
Mean of column B	4.82
Difference between means (B - A) ± SEM	0.7775 ± 1.272
95% confidence interval	-2.851 to 4.406
R squared (eta squared)	0.09075
F test to compare variances
F, DFn, Dfd	7.941, 3, 3
P value	0.1226
P value summary	ns
Significantly different (P < 0.05)?	No
Data analyzed
Sample size, column A	4
Sample size, column B	4

## Sheet: Figure S7H
Neutrophils
WT	TRAF6[L74H]
0.32	0.26
0.23	0.2
0.36	0.29
0.12	0.18
Descriptive stats
	WT	TRAF6[L74H]
Number of values	4	4
Minimum	0.12	0.18
Maximum	0.36	0.29
Range	0.24	0.11
Mean	0.2575	0.2325
Std. Deviation	0.1066	0.05123
Std. Error of Mean	0.05329	0.02562
Coefficient of variation	41.39%	22.04%
Unpaired t test with Welch's correction
Table Analyzed	Neutrophils
Column B	TRAF6[L74H]
vs.	vs.
Column A	WT
Unpaired t test with Welch's correction
P value	0.6926
P value summary	ns
Significantly different (P < 0.05)?	No
One- or two-tailed P value?	Two-tailed
Welch-corrected t, df	t=0.4228, df=4.316
How big is the difference?
Mean of column A	0.2575
Mean of column B	0.2325
Difference between means (B - A) ± SEM	-0.02500 ± 0.05913
95% confidence interval	-0.1845 to 0.1345
R squared (eta squared)	0.03977
F test to compare variances
F, DFn, Dfd	4.327, 3, 3
P value	0.26
P value summary	ns
Significantly different (P < 0.05)?	No
Data analyzed
Sample size, column A	4
Sample size, column B	4

## Sheet: Figure S7I
Meyloid cells
WT	TRAF6[L74H]
0.71	0.7
0.58	0.44
0.75	0.49
0.41	0.38
Descriptive stats
	WT	TRAF6[L74H]
Number of values	4	4
Minimum	0.41	0.38
Maximum	0.75	0.7
Range	0.34	0.32
Mean	0.6125	0.5025
Std. Deviation	0.1533	0.1391
Std. Error of Mean	0.07663	0.06957
Coefficient of variation	25.02%	27.69%
Unpaired t test with Welch's correction
Table Analyzed	Meyloid cells
Column B	TRAF6[L74H]
vs.	vs.
Column A	WT
Unpaired t test with Welch's correction
P value	0.3291
P value summary	ns
Significantly different (P < 0.05)?	No
One- or two-tailed P value?	Two-tailed
Welch-corrected t, df	t=1.063, df=5.945
How big is the difference?
Mean of column A	0.6125
Mean of column B	0.5025
Difference between means (B - A) ± SEM	-0.1100 ± 0.1035
95% confidence interval	-0.3638 to 0.1438
R squared (eta squared)	0.1597
F test to compare variances
F, DFn, Dfd	1.214, 3, 3
P value	0.8774
P value summary	ns
Significantly different (P < 0.05)?	No
Data analyzed
Sample size, column A	4
Sample size, column B	4

## Sheet: Figure S7J
Tregs
WT	TRAF6[L74H]
0.81	0.68
0.73	0.76
1.18	1.1
0.67	0.54
Descriptive stats
	WT	TRAF6[L74H]
Number of values	4	4
Minimum	0.67	0.54
Maximum	1.18	1.1
Range	0.51	0.56
Mean	0.8475	0.77
Std. Deviation	0.229	0.238
Std. Error of Mean	0.1145	0.119
Coefficient of variation	27.02%	30.92%
Unpaired t test with Welch's correction
Table Analyzed	Tregs
Column B	TRAF6[L74H]
vs.	vs.
Column A	WT
Unpaired t test with Welch's correction
P value	0.6555
P value summary	ns
Significantly different (P < 0.05)?	No
One- or two-tailed P value?	Two-tailed
Welch-corrected t, df	t=0.4693, df=5.991
How big is the difference?
Mean of column A	0.8475
Mean of column B	0.77
Difference between means (B - A) ± SEM	-0.07750 ± 0.1651
95% confidence interval	-0.4817 to 0.3267
R squared (eta squared)	0.03546
F test to compare variances
F, DFn, Dfd	1.081, 3, 3
P value	0.9505
P value summary	ns
Significantly different (P < 0.05)?	No
Data analyzed
Sample size, column A	4
Sample size, column B	4

## Sheet: Figure S7K
Tfh cells
WT	TRAF6[L74H]
0.37	0.12
0.18	0.37
0.57	0.57
0.12	0.17
Descriptive stats
	WT	TRAF6[L74H]
Number of values	4	4
Minimum	0.12	0.12
Maximum	0.57	0.57
Range	0.45	0.45
Mean	0.31	0.3075
Std. Deviation	0.2035	0.2056
Std. Error of Mean	0.1017	0.1028
Coefficient of variation	65.64%	66.88%
Unpaired t test with Welch's correction
Table Analyzed	Tfh cells
Column B	TRAF6[L74H]
vs.	vs.
Column A	WT
Unpaired t test with Welch's correction
P value	0.9868
P value summary	ns
Significantly different (P < 0.05)?	No
One- or two-tailed P value?	Two-tailed
Welch-corrected t, df	t=0.01728, df=5.999
How big is the difference?
Mean of column A	0.31
Mean of column B	0.3075
Difference between means (B - A) ± SEM	-0.002500 ± 0.1446
95% confidence interval	-0.3564 to 0.3514
R squared (eta squared)	4.979e-05
F test to compare variances
F, DFn, Dfd	1.022, 3, 3
P value	0.9864
P value summary	ns
Significantly different (P < 0.05)?	No
Data analyzed
Sample size, column A	4
Sample size, column B	4

[truncated: 6 more sheets: Figure S7L, Figure S7M, Figure S7N, Figure S7O, Figure S7P, Figure S7Q]
