# Supplementary material for: Why are the phenotypes of TRAF6 knock-in and TRAF6 knock-out mice so different?
Source: PLoS One. 2022 Feb 14;17(2):e0263151. doi: 10.1371/journal.pone.0263151 (PMC8843210; doi:10.1371/journal.pone.0263151)
Supplement: S13 File — (XLSX) [file pone.0263151.s021.xlsx]

## Sheet: Figure S7A
IgA
WT	TRAF6[L74H]
4.76696	14.5927
9.18569	5.02603
7.53922	24.5564
23.93	6.4086
Descriptive stats
	WT	TRAF6[L74H]
Number of values	4	4
Minimum	4.767	5.026
Maximum	23.93	24.56
Range	19.16	19.53
Mean	11.36	12.65
Std. Deviation	8.579	8.993
Std. Error of Mean	4.29	4.496
Coefficient of variation	75.55%	71.11%
Unpaired t test with Welch's correction
Table Analyzed	IgA
Column B	TRAF6[L74H]
vs.	vs.
Column A	WT
Unpaired t test with Welch's correction
P value	0.8424
P value summary	ns
Significantly different (P < 0.05)?	No
One- or two-tailed P value?	Two-tailed
Welch-corrected t, df	t=0.2077, df=5.987
How big is the difference?
Mean of column A	11.36
Mean of column B	12.65
Difference between means (B - A) ± SEM	1.290 ± 6.214
95% confidence interval	-13.92 to 16.50
R squared (eta squared)	0.007152
F test to compare variances
F, DFn, Dfd	1.099, 3, 3
P value	0.9401
P value summary	ns
Significantly different (P < 0.05)?	No
Data analyzed
Sample size, column A	4
Sample size, column B	4

## Sheet: Figure S7B
IgG1
WT	TRAF6[L74H]
9.80605	8.09814
5.87747	4.99663
8.74656	6.34862
6.2566	6.18533
Descriptive stats
	WT	TRAF6[L74H]
Number of values	4	4
Minimum	5.877	4.997
Maximum	9.806	8.098
Range	3.929	3.102
Mean	7.672	6.407
Std. Deviation	1.909	1.278
Std. Error of Mean	0.9545	0.6391
Coefficient of variation	24.88%	19.95%
Unpaired t test with Welch's correction
Table Analyzed	IgG1
Column B	TRAF6[L74H]
vs.	vs.
Column A	WT
Unpaired t test with Welch's correction
P value	0.319
P value summary	ns
Significantly different (P < 0.05)?	No
One- or two-tailed P value?	Two-tailed
Welch-corrected t, df	t=1.101, df=5.240
How big is the difference?
Mean of column A	7.672
Mean of column B	6.407
Difference between means (B - A) ± SEM	-1.264 ± 1.149
95% confidence interval	-4.177 to 1.648
R squared (eta squared)	0.1878
F test to compare variances
F, DFn, Dfd	2.230, 3, 3
P value	0.527
P value summary	ns
Significantly different (P < 0.05)?	No
Data analyzed
Sample size, column A	4
Sample size, column B	4

## Sheet: Figure S7C
IgG2a
WT	TRAF6[L74H]
0.346433	0.291161
0.291161	1.92037
0.487812	0.529672
0.346433	0.346433
Descriptive stats
	WT	TRAF6[L74H]
Number of values	4	4
Minimum	0.2912	0.2912
Maximum	0.4878	1.92
Range	0.1967	1.629
Mean	0.368	0.7719
Std. Deviation	0.08404	0.7724
Std. Error of Mean	0.04202	0.3862
Coefficient of variation	22.84%	100.1%
Unpaired t test with Welch's correction
Table Analyzed	IgG2a
Column B	TRAF6[L74H]
vs.	vs.
Column A	WT
Unpaired t test with Welch's correction
P value	0.3733
P value summary	ns
Significantly different (P < 0.05)?	No
One- or two-tailed P value?	Two-tailed
Welch-corrected t, df	t=1.040, df=3.071
How big is the difference?
Mean of column A	0.368
Mean of column B	0.7719
Difference between means (B - A) ± SEM	0.4039 ± 0.3885
95% confidence interval	-0.8163 to 1.624
R squared (eta squared)	0.2604
F test to compare variances
F, DFn, Dfd	84.47, 3, 3
P value	0.0043
P value summary	**
Significantly different (P < 0.05)?	Yes
Data analyzed
Sample size, column A	4
Sample size, column B	4

## Sheet: Figure S7D
IgG2b
WT	TRAF6[L74H]
7.7404	6.57038
6.29027	7.38078
8.96203	14.8826
6.56883	7.05384
Descriptive stats
	WT	TRAF6[L74H]
Number of values	4	4
Minimum	6.29	6.57
Maximum	8.962	14.88
Range	2.672	8.312
Mean	7.39	8.972
Std. Deviation	1.222	3.955
Std. Error of Mean	0.6109	1.977
Coefficient of variation	16.53%	44.08%
Unpaired t test with Welch's correction
Table Analyzed	IgG2b
Column B	TRAF6[L74H]
vs.	vs.
Column A	WT
Unpaired t test with Welch's correction
P value	0.4921
P value summary	ns
Significantly different (P < 0.05)?	No
One- or two-tailed P value?	Two-tailed
Welch-corrected t, df	t=0.7642, df=3.568
How big is the difference?
Mean of column A	7.39
Mean of column B	8.972
Difference between means (B - A) ± SEM	1.582 ± 2.069
95% confidence interval	-4.450 to 7.613
R squared (eta squared)	0.1407
F test to compare variances
F, DFn, Dfd	10.48, 3, 3
P value	0.085
P value summary	ns
Significantly different (P < 0.05)?	No
Data analyzed
Sample size, column A	4
Sample size, column B	4

## Sheet: Figure S7E
IgG3
WT	TRAF6[L74H]
4.8139	4.49757
2.51673	9.18389
6.10345	6.32423
2.99615	6.87365
Descriptive stats
	WT	TRAF6[L74H]
Number of values	4	4
Minimum	2.517	4.498
Maximum	6.103	9.184
Range	3.587	4.686
Mean	4.108	6.72
Std. Deviation	1.658	1.931
Std. Error of Mean	0.8291	0.9657
Coefficient of variation	40.37%	28.74%
Unpaired t test with Welch's correction
Table Analyzed	IgG3
Column B	TRAF6[L74H]
vs.	vs.
Column A	WT
Unpaired t test with Welch's correction
P value	0.087
P value summary	ns
Significantly different (P < 0.05)?	No
One- or two-tailed P value?	Two-tailed
Welch-corrected t, df	t=2.052, df=5.866
How big is the difference?
Mean of column A	4.108
Mean of column B	6.72
Difference between means (B - A) ± SEM	2.612 ± 1.273
95% confidence interval	-0.5194 to 5.744
R squared (eta squared)	0.418
F test to compare variances
F, DFn, Dfd	1.357, 3, 3
P value	0.8081
P value summary	ns
Significantly different (P < 0.05)?	No
Data analyzed
Sample size, column A	4
Sample size, column B	4

## Sheet: Figure S7F
IgE
WT	TRAF6[L74H]
8.86929	29.2915
27.8251	34.271
27.4663	46.1704
14.689	8.46125
Descriptive stats
	WT	TRAF6[L74H]
Number of values	4	4
Minimum	8.869	8.461
Maximum	27.83	46.17
Range	18.96	37.71
Mean	19.71	29.55
Std. Deviation	9.465	15.74
Std. Error of Mean	4.732	7.87
Coefficient of variation	48.01%	53.27%
Unpaired t test with Welch's correction
Table Analyzed	IgE
Column B	TRAF6[L74H]
vs.	vs.
Column A	WT
Unpaired t test with Welch's correction
P value	0.3339
P value summary	ns
Significantly different (P < 0.05)?	No
One- or two-tailed P value?	Two-tailed
Welch-corrected t, df	t=1.071, df=4.918
How big is the difference?
Mean of column A	19.71
Mean of column B	29.55
Difference between means (B - A) ± SEM	9.836 ± 9.184
95% confidence interval	-13.89 to 33.56
R squared (eta squared)	0.1891
F test to compare variances
F, DFn, Dfd	2.766, 3, 3
P value	0.4256
P value summary	ns
Significantly different (P < 0.05)?	No
Data analyzed
Sample size, column A	4
Sample size, column B	4

## Sheet: Figure S7G
IgM
WT	TRAF6[L74H]
6.51725	7.6205
5.11053	10.3407
8.09812	11.7659
4.61293	10.9873
Descriptive stats
	WT	TRAF6[L74H]
Number of values	4	4
Minimum	4.613	7.621
Maximum	8.098	11.77
Range	3.485	4.145
Mean	6.085	10.18
Std. Deviation	1.566	1.802
Std. Error of Mean	0.7829	0.9011
Coefficient of variation	25.73%	17.71%
Unpaired t test with Welch's correction
Table Analyzed	IgM
Column B	TRAF6[L74H]
vs.	vs.
Column A	WT
Unpaired t test with Welch's correction
P value	0.0144
P value summary	*
Significantly different (P < 0.05)?	Yes
One- or two-tailed P value?	Two-tailed
Welch-corrected t, df	t=3.430, df=5.885
How big is the difference?
Mean of column A	6.085
Mean of column B	10.18
Difference between means (B - A) ± SEM	4.094 ± 1.194
95% confidence interval	1.159 to 7.029
R squared (eta squared)	0.6665
F test to compare variances
F, DFn, Dfd	1.325, 3, 3
P value	0.8228
P value summary	ns
Significantly different (P < 0.05)?	No
Data analyzed
Sample size, column A	4
Sample size, column B	4
